# Supplementary material for: Low complexity RGG-motif sequence is required for Processing body (P-body) disassembly
Source: Nat Commun. 2022 Apr 19;13:2077. doi: 10.1038/s41467-022-29715-5 (PMC9019020; doi:10.1038/s41467-022-29715-5)
Supplement: Supplementary file 4 — Source Data [file 41467_2022_29715_MOESM4_ESM.xlsx]

## Sheet: Figure 1
Figure 1: Disassembly of Edc3 granules is defective in Δsbp1
Figure 1B
Number of Edc3-mCherry granule per cell
wild-type -sodium azide	Δsbp1-sodium azide	Δscd6-sodium azide	wild-type+sodium azide	Δscd61+sodium azide	Δscd6+sodium azide	wild-type recovery	Δsbp1 recovery	Δscd6 recovery
0.23	0.4	0.4	1.38	0.96	0.91	0.17	1	0.17
0.26	0.16	0.33	0.69	1.17	0.77	0.23	1.18	0.17
0.17	0.15	0.11	0.9	0.91	0.94	0.38	1.12	0.24
0.1	0.13	0.1	0.69	0.87	0.5	0.12	0.82	0.19
Number of Pab1-GFP granule per cell
wild-type -sodium azide	Δsbp1-sodium azide	Δscd6-sodium azide	wild-type+sodium azide	Δsbp1+sodium azide	Δscd6+sodium azide	wild-type recovery	Δsbp1 recovery	Δscd6 recovery
0.05	0.08	0.09	1.52	0.57	0.28	0.12	0.51	0.05
0.05	0.1	0.12	1.04	0.78	0.06	0.17	0.1	0.06
0.04	0.05	0.03	1.99	1	1	0.06	0.28	0.1
0.06	0.11	0.36	1.29	1.04	1.05	0.06	0.16	0.07
Figure 1C: Normalized band intensity levels
wild-type -sodium azide	wild-type+sodium azide	wild-type recovery	Δsbp1-sodium azide	Δsbp1+sodium azide	Δsbp1 recovery
100	71.4178	89.9418	113.502	82.9794	75.8525
100	144.363	130.002	106.965	105.982	71.7968
100	91.6623	102.283	65.8854	51.9731	38.3497
100	118.395	58.0579	71.7149	78.0679	65.8572
Figure 1E - Number of endogenous Edc3-mCherry granule per cell
wild-type -sodium azide	Δsbp1-sodium azide	wild-type+sodium azide	Δsbp1+sodium azide	wild-type recovery	Δsbp1 recovery
0.151235	0.201238	3.20879	4.07692	0.175097	2.49761
0.246575	0.108597	4.33333	4.875	0.12406	3.90116
0.164948	0.202632	3.47718	4.4786	0.130081	3.90598

## Sheet: Figure 2
Figure 2. Disassembly of other P-body markers is defective in absence of Sbp1
Figure 2B
Numer of Dhh1-GFP granule per cell
wild-type -sodium azide	Δsbp1-sodium azide	wild-type+sodium azide	Δsbp1+sodium azide	wild-type recovery	Δsbp1 recovery
0.13	0.15	1.56	1.63	0.18	0.92
0.17	0.44	1.57	1.65	0.33	1.24
0.14	0.3	1.67	1.65	0.36	1.69
Figure 2E
Numer of Scd6-mCherry granule per cell
wild-type -sodium azide	Δsbp1-sodium azide	wild-type+sodium azide	Δsbp1+sodium azide	wild-type recovery	Δsbp1 recovery
0.593819	0.448276	1.38442	2.1777	0.66426	1.03781
0.759494	0.487097	1.25117	1.97491	0.716846	1.06579
0.373887	0.359173	1.62121	1.91694	0.39645	0.8625
0.604478	0.430052	1.66154	1.39756	0.503472	0.757576
Figure 2F
Scd6-mCherry protein signal intensity values using ImageJ
wild-type -sodium azide	Δsbp1-sodium azide	wild-type+sodium azide	Δsbp1+sodium azide	wild-type recovery	Δsbp1 recovery
261.363	162.228	260.443	238.163	210.915	367.602
209.531	128.07	221.138	274.191	141.79	306.01
166.834	148.914	199.1	213.988	164.284	229.972
209.708	184.235	143.048	150.986	138.434	176.494
191.373	135.178	247.947	269.647	296.816	231.131
310.807	128.504	169.965	157.729	192.923	237.863
212.29	163.047	173.618	206.842	183.143	199.127
400.626	279.435	200.204	252.739	295.4	208.723
197.689	243.256	171.581	184.324	170.51	302.032
233.374	157.829	218.625	214.668	174.673	306.407
168.973	135.979	140.103	299.954	210.555	177.306
539.538	177.137	157.804	213.321	191.007	275.417
191.977	163.894	182.736	161.706	287.291	319.753
185.68	342.254	168.594	157.681	248.368	294.105
251.564	243.466	142.141	192.929	208.396	191.785
207.153	175.149	185.6	164.697	158.007	441.251
185.494	184.049	231.401	256.176	356.651	197.621
176.279	182.035	169.933	194.608	402.57	284.205
333.365	153.36	204.75	201.247	276.901	212.949
332.849	214.87	163.981	167.592	239.164	562.859
231.197	242.92	209.059	225.505	345.825	573.51
256.482	303.694	154.988	188.951	241.404	290.427
277.76	291.525	145.701	188.951	198.168	287.055
259.587	163.69	180.179	195.374	219.765	194.043
174.16	153.124	201.936	226.517	288.786	181.646
177.798	168.981	183.444	450.306	158.542	183.63
208.891	150.505	166.726	172.316	174.879	181.983
194.527	219.649	177.176	195.132	274.749	200.296
184.251	133.673	148.204	285.83	322.06	276.541
217.323	136.951	158.089	347.873	319.155	214.726
159.673	228.238	345.054	252.756	213.204	227.26
303.489	194.771	231.777	193.194	190.745	199.708
157.501	209.128	152.219	163.048	217.875	167.032
134.967	182.156	207.738	174.522	165.758	126.891
132.301	224.917	282.552	227.11	207.582	139.387
131.835	173.802	177.457	231.917	282.083	144.606
160.091	194.738	181.478	176.164	289.096	201.073
177.333	189.773	177.382	166.118	236.483	178.876
147.907	196.763	182.052	143.752	288.171	221.875
199.198	173.446	177.98	155.747	173.415	198.067
165.084	194.197	213.881	159.592	196.768	154.238
318.222	188.656	164.467	168.137	133.274	146.087
210.342	241.324	178.753	253.691	182.974	141.666
208.624	196.594	184.768	185.233	265.719	167.182
238.518	230.21	247.734	198.252	174.399	138.797
222.265	177.881	195.214	177.461	279.236	153.418
170.602	176.273	269.757	208.817	133.796	180.525
281.742	195.149	207.302	440.87	145.371	127.198
236.775	222.604	151.307	279.179	140.001	127.463
272.589	312.133	161.958	213.698	137.357	129.668
214.113	186.245	238.749	241.397	142.916	184.693
273.674	170.557	227.454	221.425	137.233	177.952
261.182	264.618	204.175	346.593	197.676	125.81
246.216	292.96	223.466	232.782	170.849	130.526
266.525	292.119	204.678	194.62	143.916	285.574
157.969	177.271	187.114	202.616	233.509	180.345
218.412	165.123	229.63	243.686	270.047	146.263
159.406	232.197	345.622	280.673	177.873	165.418
194.378	258.445	310.966	176.221	181.244	161.28
168.347	213.437	184.024	182.533	195.428	126.179
204.468	180.494	193.53	164.236	197.974	213.83
167.343	201.905	215.237	344.58	193.343	161.346
326.759	157.703	199.696	359.207	197.017	214.513
226.231	201.375	284.485	158.435	201.073	166.914
181.105	246.259	233.624	219.086	162.978	138.522
158.333	175.245	284.381	183.14	151.972	146.954
155.696	210.282	206.655	185.775	135.415	275.505
150.028	177.192	182.466	180.937	276.892	135.812
210.579	167.78	211.43	152.159	299.745	146.909
203.737	157.557	182.298	235.507	199.672	135.133
273.633	185.557	250.493	170.876	193.022	141.645
163.805	219.391	240.088	240.851	172.724	135.563
179.727	139.22	254.72	196.139	297.37	211.905
171.935	173.445	229.732	223.661	245.676	149.813
176.465	134.611	179.196	176.502	232.386	186.508
238.334	132.735	182.998	148.382	327.705	251.448
194.316	148.292	242.983	150.245	206.38	236.955
205.11	166.648	178.65	232.338	179.391	185.823
273.568	179.669	278.409	172.861	258.541	161.844
246.798	235.247	209.996	251.92	352.902	180.989

## Sheet: Figure 3
Figure 3. Edc3-mCherry granule disassembly defect is not stress specific
Figure 3B
Top panel - Number of Edc3-mCherry granule per cell
wild-type -sodium azide	Δsbp1-sodium azide	wild-type+sodium azide	Δsbp1+sodium azide	wild-type recovery	Δsbp1 recovery
0.298165	0.475524	2.41176	1.62179	0.348837	1.42373
0.0810811	0.1875	1.75455	2.13235	0.223022	1.10811
0.0941176	0.121495	1.44853	0.737226	0.0888889	1.03268
Lower panel - Number of Pab1-GFP granule per cell
wild-type -sodium azide	Δsbp1-sodium azide	wild-type+sodium azide	Δsbp1+sodium azide	wild-type recovery	Δsbp1 recovery
0.0412844	0.0699301	1.23529	0.852564	0.0232558	0.101695
0.018018	0.0390625	1.09091	1.19118	0.028777	0.0202703
0.0176471	0.0186916	0.985294	0.532847	0.00740741	0.0849673

## Sheet: Figure 4
Figure 4. RGG motif is necessary and sufficient to rescue P-body disassembly defect
Figure 4B - Number of Edc3-mCherry granule per cell
	wild-type-EV			Δsbp1-EV			Δsbp1-sbp1			Δsbp1-ΔRGG			Δsbp1-ΔRRM2			Δsbp1-ΔRRM1RRM2
-sodium azide	0.25	0.13	0.11	0.21	0.18	0.31	0.11	0.15	0.19	0.19	0.34	0.21	0.22	0.18	0.13	0.12	0.18	0.26
+sodium azide	3.865	4.801	3.62	4.502	3.912	3.45	3.84	4.02	3.65	3.2	3.9	4.25	3.5	4.26	4.08	4.15	3.45	3.84
recovery	0.219917	0.18	0.11	4.23636	3.9	3.6	0.258721	0.22	0.16	3.97283	3.28	3.8	0.211896	0.15	0.26	0.583562	0.68	0.35

## Sheet: Figure 5
Figure 5: Sbp1 binds Edc3 in RGG-motif dependent manner
Figure 5C: band intensities using ImageJ
LSm-FdF-GST	FdF-GST	YjeF-GST
1.58333	0.098039	1.0641
1.99388	0.20229	1.19132
2.02	0.35	1.58

## Sheet: Figure 6
Figure 6: Presence of Sbp1 leads to decreased Edc3-YjeF-N interaction leading to competition
Figure 6B
Left panel - Edc3-YjeF-N-GST interaction
YjeF-N-Edc3	YjeF-N-Edc3-Sbp1	YjeF-N-Sbp1
1	0.527708	0.0047725
1	0.380168	0.004975
1	0.456489	0.005123
Right panel - Sbp1-YjeF-N-GST interaction
YjeF-N-Edc3	YjeF-N-Edc3-Sbp1	YjeF-N-Sbp1
0.0412189	0.317434	1
0.009525	0.402994	1
0.025113	0.527839	1

## Sheet: Figure 7
Figure 7. Purified Sbp1 disrupts Edc3 assemblies in RGG-motif dependent manner
	Figure 7B: Assembly intensity using ImageJ
	Edc3-mCherry	Edc3-mCherry+RNA	Edc3-mCherry+NADH
Average intensity_Exp1	25.8	56.4	63.2
Average intensity_Exp2	13.3885	51.5162	52.9759
Average intensity_Exp3	10.0516	56.8962	65.892
	Figure 7D: Left panel - Assembly intensity: Edc3+RNA using ImageJ
	Edc3-mCherry+RNA	Edc3-mCherry+RNA+Buffer	Edc3-mCherry+RNA+Sbp1	Edc3-mCherry+RNA+Sbp1ΔRGG
Average intensity_Exp1	56.4	58.6613	16.4086	50.5262
Average intensity_Exp2	51.5162	44.332	13.6337	58.7008
Average intensity_Exp3	56.8962	57.1825	11.7756	57.3235
	Figure 7D: Right panel - Assembly intensity: Edc3+NADH using ImageJ
	Edc3-mCherry+NADH	Edc3-mCherry+NADH+buffer	Edc3-mCherry+NADH+Sbp1	Edc3-mCherry+NADH+Sbp1ΔRGG
Average intensity_Exp1	63.2	40.3221	7.7446	44.8885
Average intensity_Exp2	52.9759	64.7875	12.4098	65.2422
Average intensity_Exp3	65.892	62.9858	9.7918	47.6509

## Sheet: Figure 8
Figure 8. EWSR1 granules persist in Δsbp1
Figure 8B
EWSR1-Foci intensity quant using ImageJ
	Wild type			∆sbp1
	N1	N2	N3	N1	N2	N3
0 hour	1	1	1	0.950501	1.05272	0.596544
2 hour	1	1	1	1.45688	1.6806	1.59888
Figure 8E
EWSR1 band intensity values using ImageLab
	Wild-type	∆sbp1
N1	1	0.41
N2	1	0.61
N3	1	0.37

## Sheet: Supp. Figure 1
Supplementary Figure 1. PB disassembly is defective in Δsbp1 strain even after 2 hr recovery
Supplementary Figure 1B: Number of Dhh1-GFP foci per cell
	Wild-type			Δsbp1
-Sodium azide	0.0505415	0.0127119	0.0944444	0.152695	0.135036	0.0635452
+Sodium azide	2.12834	2.81152	1.86038	1.95374	2.30686	2.15238
Recovery-30min	0.117904	0.124424	0.105932	1.35294	2.09524	1.80808
Recovery-1hr	0.0176056	0.0588235	0.0758929	1.57097	2.20354	1.97826
Recovery-2hr	0.116	0.0448276	0.0526316	1.35371	1.71825	1.52356
Supplementary Figure 1D: Number of Scd6-mCherry foci per cell
	Wild-type			Δsbp1
-Sodium azide	0.402597	0.440895	0.295833	0.459239	0.403509	0.406375
+Sodium azide	1.41315	1.45333	1.62264	2.15897	1.97468	1.70968
Recovery-30min	0.387879	0.373737	0.231132	1.28426	1.22353	0.90796
Recovery-1hr	0.316109	0.425926	0.127049	1.29958	1.05742	1.12734
Recovery-2hr	0.396429	0.398693	0.169355	1.39592	1.13218	1.14054

## Sheet: Supp. Figure 3
Supplementary Figure 3. Edc3-mCherry granule disassembly defect is not stress specific
Supplementary Figure 3B: Edc3-mCherry band intensity values using ImageLab
wild-type -sodium azide	Δsbp1-sodium azide	wild-type+sodium azide	Δsbp1+sodium azide	wild-type recovery	Δsbp1 recovery
100	62	91	98	65	99
100	74	82	106	53	92
100	51	102	101	51	87

[truncated: 3 more sheets: Supp. Figure 5, Supp. Figure 6, Supp. Figure 7]
